# Supplementary material for: Effects of Continuous Glucose Monitoring on Glycemic Control in Type 2 Diabetes: A Systematic Review and Meta-Analysis
Source: Healthcare (Basel). 2024 Feb 29;12(5):571. doi: 10.3390/healthcare12050571 (PMC10931178; doi:10.3390/healthcare12050571)
Supplement: Supplementary file 1 [file healthcare-12-00571-s001.zip]

Archive with 1 entries (1 files):
- healthcare-2854811-supplementary.pdf
